# Supplementary material for: Investigating fecal microbial transplant as a novel therapy in dogs with inflammatory bowel disease: A preliminary study
Source: PLoS One. 2022 Oct 18;17(10):e0276295. doi: 10.1371/journal.pone.0276295 (PMC9578606; doi:10.1371/journal.pone.0276295)
Supplement: S1 Table — (XLSX) [file pone.0276295.s001.xlsx]

## Sheet: Sheet1
patient_id	group	visit	fecal number	date_d	date_m	date_y	BCS	MCS	Weight	CCECAI	CIBDAI	Remission	Albumin	TP	Glob	CRP	B12	folate	Immunosuppression_decreased	Immunosuppression_increased
614882	FMT	1	27	13	3	2020	3	1	23.85	12	8	.	12	29	17	.	237	36	0	1
614882	FMT	2	31	17	3	2020	3	1	21.6	5.5	4.5	0	19	36	17	1614.48	.	.	0	0
614882	FMT	3	34	20	4	2020	4	1	22.8	3	2	1	17	36	19	130.998	.	.	0	0
652113	FMT	1	.	27	11	2018	3	1	23.6	9	5	.	19	42	23	240.264	311	48	0	1
640898	Placebo	2	2	15	11	2018	5	2	39.8	1	1	1	.	.	.	93.774	.	.	0	0
640898	Placebo	3	11	13	12	2018	5.5	1	41.4	1	1	1	26	42	16	120.716	.	.	0	0
654114	FMT	1	5	14	2	2019	5	2	4.95	4	3	.	31	53	22	149.052	587	26	0	0
658521	FMT	1	52	18	9	2019	4	2	35.45	7	6	.	33	55	22	3331.5	726	45	0	0
652113	FMT	2	3	5	12	2018	3	1	23.2	7	4	0	.	.	.	182.276	.	.	0	0
652113	FMT	3	14	2	1	2019	5	2	24	1	1	1	34	57	23	174.952	.	.	1	0
659520	FMT	1	22	25	9	2019	4	2	2.36	3	3	.	20	42	22	119.348	286	59	0	0
663440	FMT	1	26	10	3	2020	4	2	23	3	2	.	.	.	.	154.956	261	51	0	0
653470	Placebo	2	4	25	1	2019	5	2	4.45	8	7	0	18	35	17	5690.3	.	.	0	0
653470	Placebo	3	16	13	2	2019	5	1	4.6	1	1	1	29	54	25	52.932	.	.	0	0
653470	FMT 2	3	18	2	7	2019	5	2	5.3	1	1	1	35	67	32	81.496	.	.	1	0
665759	FMT	1	46	13	8	2020	6	3	27	5.5	4.5	.	.	.	.	963.2	440	48	0	0
654114	FMT	2	6	21	2	2019	5	2	5	3	2	0	29	51	22	88.034	.	.	1	0
654114	FMT	3	12	15	3	2019	5	2	5.2	2.5	1.5	0	32	53	21	66.822	.	.	1	0
640898	FMT 2	1	15	4	2	2019	7	1	42.15	1	1	0	28	50	22	175.816	358	45	0	0
654475	Placebo	2	49	24	10	2019	3	1	25	4.5	4.5	0	36	55	19	170.108			0	0
653470	FMT 2	1	.	23	5	2018	5	2	5.3	1	1	.	.	.	.	.	.	.	1	0
654475	FMT 2	2	37	9	12	2019	4	1	24.6	3	3	0	26	40	14	1260.56	.	.	0	0
654475	Placebo	3	35	12	11	2019	3.5	1	25.65	5	5	0	27	42	15	.	.	.	0	0
654475	FMT 2	3	.	3	1	2020	4	0	26.2	2.5	2.5	0	26	44	18	1105.38	.	.	1	0
654475	FMT 2	1	.	30	11	2020	4	1	24.65	8	8	.	26	40	14	.	.	.	0	0
655299	Placebo	2	8	5	4	2019	4	2	7	8	8	0	24	64	40	8314.85	.	.	0	1
655299	Placebo	3	23	22	4	2019	3	2	7.05	3	3	1	31	59	28	1552.24	.	.	1	0
658263	FMT 2	1	43	20	12	2019	2	1	23.3	10	10	0	39	65	26	40.474	.	.	1	0
658263	FMT 2	2	44	7	1	2020	2	0	22.7	3	3	0	38	66	28	60.444	.	.	0	0
658263	Placebo	2	38	6	12	2019	3	1	24.3	7	7	0	41	71	30	68.886	.	.	1	0
658263	Placebo	3	43	20	12	2019	2	1	23.3	10	10	0	39	65	26	40.474	.	.	1	0
658263	FMT 2	3	30	17	1	2020	3	0	23.7	2.5	2.5	0	39	61	22	56.408	.	.	1	0
660702	FMT 2	1	41	20	12	2019	2	1	22.7	9	9	0	42	64	22	58.598	.	.	1	0
640898	Placebo	1	1	9	11	2018	5	2	38	5	5	.	29	48	19	109.824	455	76	0	0
658521	FMT	2	21	25	9	2019	3.5	1	34.51	7	7	0	38	67	29	186.54	.	.	0	0
658521	FMT	3	47	15	10	2019	3.5	1	34.75	3	3	0	36	65	29	100.65	.	.	1	0
653470	Placebo	1	.	18	1	2019	5	2	4.6	4	3	.	17	36	19	95.138	373	39	0	0
659520	FMT	2	17	2	10	2019	4	2	2.3	1	1	0	21	42	21	94.282	.	.	0	0
659520	FMT	3	54	23	10	2019	4.5	2	2.35	0	0	1	21	46	25	68.29	.	.	1	0
654475	Placebo	1	50	16	10	2019	3.5	1	26	8	7	.	36	60	24	306.62	443	11	0	0
660702	FMT 2	2	39	7	1	2020	2	0	22.4	3	3	0	.	.	.	.	.	.	0	0
660702	FMT 2	3	40	17	1	2020	2.5	0	22.5	6.5	6.5	0	39	63	24	2645	.	.	0	0
660702	Placebo	2	42	6	12	2019	2.5	1	24	7	7	0	.	.	.	.	.	.	1	0
660702	Placebo	3	41	20	12	2019	2	1	22.7	9	9	0	42	64	22	58.598	.	.	1	0
655299	Placebo	1	7	28	3	2019	5	2	8.35	12	8	.	10	31	21	15272	1475	37	0	0
658263	Placebo	1	48	28	11	2019	3	2	25.5	2.5	2.5	.	35	59	24	115.47	246	22	0	0
663440	FMT	2	28	17	3	2020	4	2	.	3	2	0	.	.	.	.	.	.	0	0
663440	FMT	3	32	7	4	2020	.	.	.	3	.	0	.	.	.	.	.	.	0	0
660702	Placebo	1	51	28	11	2019	2.5	2	26	3	3	.	36	60	24	845.54	359	21	0	0
665759	FMT	2	55	21	8	2020	6	3	27.2	5	4	0	.	.	.	2784.2	.	.	0	0

## Sheet: Sheet2
CODES:
MCS: 0: severe, 1: moderate, 2: mild, 3: normal
CRP in corrected concentration (ng/mL)
